# Supplementary material for: The inactive X chromosome is epigenetically unstable and transcriptionally labile in breast cancer
Source: Genome Res. 2015 Apr;25(4):488–503. doi: 10.1101/gr.185926.114 (PMC4381521; doi:10.1101/gr.185926.114)
Supplement: Supplemental Material [file supp_gr.185926.114_TableS1.xlsx]

## Sheet: Feuil1
Name	Name	cdsStart	cdsEnd	WI-38	ZR-75-1	SK-BR-3	MDA-MB-436		Cotton et al	Carrel & Willard
PLCXD1	NR_028057	220022	220022	Escape	Escape				Escape	Escape
GTPBP6	NM_012227	221740	230887	Escape					Escape
IL3RA	NM_001267713	1460658	1501358		Escape				Escape
ASMTL	NM_001173474	1522161	1571733			Escape			Escape	Escape
DHRSX	NM_145177	2139081	2418966	Escape	Escape	Escape			Escape	Escape
CD99	NM_002414	2609401	2658845	Escape	Escape	Escape			Escape	Escape
GYG2	NM_001184703	2748229	2799254	Subject	Escape				Variable escape	Escape
ARSD	NM_001669	2825311	2847316	Subject	Escape				Variable escape	Escape
MXRA5	NM_015419	3227756	3261874	Subject	Subject	Subject			Variable escape
PRKX	NM_005044	3530240	3631294		Escape				Escape	Variable escape
LOC389906	NR_034031	3761935	3761935		Subject
HDHD1	NM_001135565	6968336	7066154	Escape	Subject	Escape
STS	NM_000351	7137716	7268302			Escape			Escape	Escape
KAL1	NM_000216	8501035	8700077			Subject			Variable escape
TBL1X	NM_001139467	9622304	9684286	Subject	Cancer specific escape	Subject			Subject	Variable escape
SHROOM2	NM_001649	9754585	9914977	Escape					Variable escape
WWC3	NM_015691	10031578	10109541	Subject	Subject	Subject			Subject
CLCN4	NM_001830	10153072	10201624	Subject					Subject	Variable escape
MID1	NM_000381	10417407	10535587		Subject	Subject			Variable escape	Subject
ARHGAP6	NM_013423	11156982	11272806	Subject					Subject	Subject
FRMPD4	NM_014728	12157090	12738652	Subject					Variable escape
PRPS2	NM_002765	12809616	12840915	Subject					Subject	Subject
TMSB4X	NM_021109	12994380	12994930	Subject
TCEANC	NM_001297564	13680627	13681683	Subject	Escape				Variable escape	Escape
RAB9A	NM_001195328	13726865	13727471		Subject	Subject			Variable escape	Escape
TRAPPC2	NM_014563	13732525	13738082		Escape	Escape			Variable escape
OFD1	NM_003611	13753190	13787227		Escape				Variable escape	Escape
GEMIN8	NM_001042480	14027031	14039597		Escape				Variable escape
FANCB	NM_152633	14861688	14883632	Subject					Subject	Subject
PIGA	NM_002641	15339627	15350052	Subject		Cancer specific escape			Subject	Subject
PIR	NM_003662	15403125	15509380	Subject		Subject			Subject	Escape
ZRSR2	NM_005089	15808618	15841365	Escape		Escape			Escape
AP1S2	NM_003916	15845447	15870647	Escape	Subject				Variable escape	Escape
S100G	NM_004057	16669129	16672632	Escape	Subject
TXLNG	NM_001168683	16804610	16859889	Escape
NHS	NM_198270	17393880	17750584		Subject				Variable escape	Variable escape
PHKA2	NM_000292	18911602	19002050			Subject			Subject	Variable escape
GPR64	NM_001184837	19008981	19086952		Subject				Variable escape
PDHA1	NM_001173456	19362155	19377771		Subject				Subject	Subject
SH3KBP1	NM_001184960	19554534	19688991	Subject					Subject	Variable escape
CXorf23	NM_198279	19935422	19988382	Subject					Subject	Subject
EIF1AX	NM_001412	20146423	20159758	Subject	Subject	Subject			Variable escape	Escape
MBTPS2	NM_015884	21857852	21900773		Cancer specific escape	Subject			Subject
SMS	NM_004595	21958942	22012469		Subject	Subject			Subject	Subject
PHEX	NM_000444	22051123	22266070		Escape				Variable escape
ACOT9	NM_001037171	23722010	23761261	Subject		Subject			Subject
APOO	NR_026545	23926057	23926057		Subject				Subject
KLHL15	NM_030624	24006037	24024810		Subject				Subject	Subject
EIF2S3	NM_001415	24073085	24094902	Escape					Escape	Escape
ZFX	NM_001178086	24225483	24229493	Subject		Subject			Escape	Escape
PDK3	NM_005391	24483572	24552189		Subject				Subject	Subject
PCYT1B	NM_004845	24580409	24665222		Subject				Subject	Subject
POLA1	NM_016937	24712078	25014067	Subject	Subject				Subject
ARX	NM_139058	25022786	25033854		Escape
TAB3	NM_152787	30849543	30877705			Subject				Variable escape
DMD	NM_004012	31140035	32430174	Subject					Subject	Subject
PRRG1	NM_001173486	37265502	37300121	Subject	Cancer specific escape	Subject			Variable escape	Subject
DYNLT3	NM_006520	37699827	37706763	Subject					Subject
SYTL5	NM_138780	37893142	37985983	Subject		Subject			Variable escape	Subject
SRPX	NM_001170751	38008963	38080045	Subject					Variable escape	Subject
RPGR	NM_000328	38128878	38186620	Subject	Subject				Subject	Subject
MID1IP1	NM_001098791	38664199	38664751	Subject			Subject
BCOR	NM_001123383	39911361	39937182	Escape	Escape	Subject	Escape		Subject	Variable escape
ATP6AP2	NM_005765	40440317	40465007			Subject	Cancer specific escape		Subject	Subject
CXorf38	NM_144970	40489866	40506772		Escape				Escape
MED14	NM_004229	40511057	40594664	Subject			Subject		Variable escape
USP9X	NM_001039590	40982881	41091777		Escape	Escape			Variable escape	Escape
DDX3X	NM_001356	41193505	41206972		Escape		Escape		Escape	Escape
CASK	NM_003688	41379672	41782241	Subject	Subject		Subject		Subject	Subject
MAOA	NM_001270458	43571211	43603760	Subject			Subject		Variable escape	Escape
FUNDC1	NM_173794	44383443	44402078	Subject					Escape	Escape
KDM6A	NM_001291415	44732797	44970656	Escape	Escape	Escape	Escape		Variable escape	Escape
ZNF674	NM_001039891	46359277	46401522	Subject					Subject
CHST7	NM_019886	46433366	46434827	Subject			Subject		Subject	Subject
SLC9A7	NM_032591	46466386	46618464	Subject	Subject	Subject	Subject		Subject	Subject
RP2	NM_006915	46696535	46739204		Subject				Subject	Subject
RBM10	NM_001204467	47006880	47045998				Subject		Subject	Subject
UBA1	NM_153280	47058201	47074328				Escape		Escape
CDK16	NM_033018	47078051	47088167	Subject	Subject	Subject	Subject		Variable escape
USP11	NM_004651	47092313	47107329		Subject		Cancer specific escape		Subject	Variable escape
ZNF41	NM_007130	47306828	47326880		Subject		Subject		Subject	Subject
SYN1	NM_133499	47432332	47479127	Subject	Subject	Subject	Cancer specific escape		Variable escape	Subject
TIMP1	NM_003254	47442814	47446090	Subject	Subject	Subject	Cancer specific escape			Variable escape
CFP	NM_002621	47483673	47489243				Cancer specific escape		Subject
ELK1	NM_005229	47496227	47500840	Subject	Subject				Subject	Subject
UXT	NM_153477	47511240	47518362	Subject		Subject	Subject		Subject	Subject
ZNF81	NM_007137	47705666	47776031		Subject	Subject	Subject		Subject	Subject
ZNF182	NM_001178099	47835565	47847995			Subject	Subject		Subject
ZNF630	NM_001190255	47917856	47926274			Subject	Subject		Subject
EBP	NM_006579	48382159	48386845	Subject			Subject			Subject
TBC1D25	NM_002536	48398185	48419363				Subject		Subject
RBM3	NM_006743	48433568	48435474	Subject		Escape	Escape		Escape	Subject
WDR13	NM_017883	48456384	48463420	Subject					Subject	Subject
PCSK1N	NM_013271	48689669	48693934				Subject			Subject
TIMM17B	NM_005834	48751011	48755032		Subject		Subject			Subject
SLC35A2	NM_005660	48760714	48768913	Subject					Subject	Subject
GRIPAP1	NM_020137	48830604	48858640		Subject		Subject		Subject	Subject
PRICKLE3	NM_006150	49032021	49042750				Subject		Subject
CCDC22	NM_014008	49092096	49106722				Subject		Subject
CLCN5	NM_001272102	49689908	49807103	Subject	Cancer specific escape	Cancer specific escape			Subject	Subject
SHROOM4	NR_027121	50557044	50557044	Subject					Subject
GSPT2	NM_018094	51486722	51488609	Subject			Subject			Subject
MAGED1	NM_001005332	51637400	51645026	Subject			Subject		Subject
GPR173	NM_018969	53105803	53106925	Subject			Subject		Variable escape
TSPYL2	NM_022117	53111680	53117121				Subject		Subject	Subject
KDM5C	NM_001146702	53221925	53254071		Escape				Variable escape
IQSEC2	NM_015075	53264352	53310703			Subject	Subject		Variable escape
SMC1A	NM_001281463	53407023	53448887	Subject	Escape	Subject			Variable escape
HUWE1	NM_031407	53560269	53681051	Subject	Subject	Subject	Subject		Subject
PHF8	NM_001184896	53965590	54071323		Cancer specific escape				Subject	Subject
FAM120C	NM_001300788	54099656	54209631		Subject				Subject
WNK3	NM_020922	54224756	54360106				Subject		Variable escape
FGD1	NM_004463	54472541	54521865				Subject		Subject	Subject
GNL3L	NM_019067	54558999	54587035				Subject		Subject
FAM104B	NM_138362	55170211	55187589	Subject	Subject	Subject	Subject		Subject
MAGEH1	NM_014061	55478807	55479467			Subject	Subject			Subject
RRAGB	NM_006064	55744760	55784776	Subject		Subject	Subject		Subject
KLF8	NM_007250	56259767	56310927			Subject			Subject	Subject
FAAH2	NM_174912	57313258	57515365		Subject	Subject			Subject
ZXDB	NM_007157	57618481	57620893			Subject	Subject			Subject
SPIN4	NM_001012968	62569948	62570698		Subject
ARHGEF9	NM_001173480	62857907	62926212		Subject	Subject			Subject
ZC4H2	NM_001178033	64137643	64196257				Subject		Subject
MSN	NM_002444	64887708	64959755				Subject		Subject	Subject
EDA2R	NM_021783	65819325	65835862	Subject					Subject
AR	NM_000044	66764988	66943683	Subject	Subject	Cancer specific escape			Subject	Subject
OPHN1	NM_002547	67268265	67652862		Subject	Subject			Subject	Subject
YIPF6	NM_173834	67718908	67751841	Subject	Subject				Subject
STARD8	NM_001142503	67867724	67944264				Subject		Subject	Subject
EFNB1	NM_004429	68049619	68060497	Escape	Subject	Subject	Escape		Variable escape	Subject
PJA1	NM_145119	68381149	68383081	Subject		Subject			Subject	Subject
FAM155B	NM_015686	68725125	68749799		Subject		Subject
IGBP1	NM_001551	69353797	69385831				Subject		Subject	Subject
ARR3	NM_004312	69489235	69501616				Subject		Subject	Subject
DLG3	NM_021120	69665051	69722119	Subject	Subject	Subject			Subject	Subject
TEX11	NM_031276	69748944	70127639				Escape
SNX12	NM_001256187	70280938	70288156				Subject		Subject	Subject
MED12	NM_005120	70338604	70362068		Subject		Subject		Subject
ZMYM3	NM_001171162	70460765	70473105			Subject			Subject
NONO	NM_001145410	70511741	70519926	Escape						Subject
TAF1	NR_104389	70750211	70750211				Subject		Subject	Subject
ACRC	NM_052957	70800671	70832832	Escape			Subject			Subject
BCYRN1	NR_001568	70948962	70948962	Escape		Subject	Subject
PIN4	NM_001170747	71401560	71482646			Subject			Subject	Variable escape
ERCC6L	NM_017669	71424863	71458761			Subject
RPS4X	NM_001007	71492520	71497045		Escape		Escape		Escape	Escape
CITED1	NM_001144887	71521572	71522719				Subject			Subject
HDAC8	NM_018486	71549903	71792611	Subject	Subject	Cancer specific escape	Cancer specific escape		Subject
NAP1L6	NR_027291	72347919	72347919		Subject
CHIC1	NM_001039840	72783120	72900840	Subject	Cancer specific escape				Subject	Subject
XIST	NR_001564	73072588	73072588	Subject	Subject	Subject	Subject			Escape
SLC16A2	NM_006517	73641472	73751388	Escape	Subject	Subject			Variable escape
RLIM	NM_183353	73811274	73815812	Subject					Subject
ABCB7	NM_001271697	74273204	74376107			Cancer specific escape			Subject	Variable escape
UPRT	NM_145052	74494089	74523346			Subject			Subject
ATRX	NM_000489	76763828	77041487	Subject						Subject
ATP7A	NM_001282224	77227138	77302067	Subject						Variable escape
PGK1	NM_000291	77359837	77381327	Subject	Subject				Subject	Subject
TAF9B	NM_015975	77387106	77395108	Subject
BRWD3	NM_153252	79932107	80064970	Subject	Subject				Subject
SH3BGRL	NM_003022	80457699	80552726	Subject			Subject		Subject	Escape
HDX	NM_001177479	83576896	83730405				Subject		Subject
APOOL	NM_198450	84258918	84342684	Subject	Subject		Cancer specific escape		Subject
ZNF711	NM_021998	84502578	84526834	Subject					Variable escape
CHM	NM_000390	85119634	85302536				Cancer specific escape		Subject	Variable escape
DIAPH2	NM_006729	95940057	96854316	Subject			Subject		Subject
TSPAN6	NM_003270	99885794	99891691				Subject		Escape
SYTL4	NM_080737	99931024	99957033	Subject	Subject		Cancer specific escape		Variable escape	Variable escape
TRMT2B	NM_001167972	100265569	100297278	Subject	Subject		Subject		Subject
TMEM35	NM_021637	100333991	100349945	Subject
CENPI	NM_006733	100356059	100417956		Subject				Subject
DRP2	NM_001939	100486636	100515610	Subject					Subject	Subject
TIMM8A	NM_004085	100601486	100603652		Subject					Variable escape
RPL36A	NM_021029	100645923	100650736		Subject				Subject	Variable escape
RPL36A-HNRNPH2	NM_001199973	100645923	100666980		Subject
ARMCX4	NR_028407	100790975	100790975	Subject					Subject	Variable escape
ARMCX1	NM_016608	100807913	100809275				Cancer specific escape		Subject	Subject
ARMCX3	NM_016607	100879969	100881109		Subject		Cancer specific escape		Subject	Subject
ZMAT1	NM_001282401	101138481	101141695		Subject		Subject		Variable escape
ARMCX5-GPRASP2	NM_001199818	101969797	101972314				Subject
GPRASP2	NM_001184876	101969797	101972314				Subject			Subject
BEX4	NM_001080425	102471081	102471444				Subject
TCEAL4	NM_001300901	102831397	102842251				Subject		Subject
MORF4L2	NM_001142430	102931088	102931955	Subject					Subject	Variable escape
RAB9B	NM_016370	103080108	103080714	Subject			Subject			Subject
FAM199X	NM_207318	103411466	103434459				Subject
NRK	NM_198465	105066838	105199592	Subject					Subject
MORC4	NM_024657	106184708	106243199	Subject	Subject		Subject		Variable escape
RBM41	NM_001171080	106308983	106362003	Subject	Subject		Subject		Subject
NUP62CL	NM_017681	106391014	106418376				Subject		Variable escape
PRPS1	NM_002764	106871858	106893262	Escape						Subject
TSC22D3	NM_001015881	106957748	106959131				Subject		Variable escape
MID2	NM_052817	107069656	107170303		Subject				Variable escape	Subject
ATG4A	NM_178270	107335056	107396942		Subject		Cancer specific escape		Subject
COL4A6	NM_001847	107400229	107682601				Escape		Variable escape	Variable escape
COL4A5	NM_000495	107683355	107939608		Subject				Subject
NXT2	NM_018698	108779111	108785917	Subject	Subject		Cancer specific escape		Subject	Variable escape
ACSL4	NM_004458	108887257	108926592	Subject					Subject	Subject
TMEM164	NM_017698	109352314	109416679	Subject	Subject		Subject		Subject
RGAG1	NM_020769	109693845	109698549				Subject		Variable escape
AMOT	NM_133265	112021794	112058750				Cancer specific escape		Subject	Subject
PLS3	NM_005032	114844562	114883881	Subject					Variable escape	Variable escape
DOCK11	NM_144658	117629934	117819770	Subject	Cancer specific escape		Subject		Subject	Variable escape
IL13RA1	NM_001560	117861601	117925817				Subject		Variable escape	Subject
LONRF3	NM_001031855	118108743	118151653				Subject		Variable escape
SLC25A43	NM_145305	118533366	118587028				Subject		Subject
CXorf56	NM_022101	118673689	118699318				Subject		Subject
NKRF	NM_001173488	118723314	118726460				Subject		Subject
38961	NM_145800	118759338	118827068				Subject		Variable escape
RPL39	NM_001000	118920646	118925539				Subject		Subject
UPF3B	NM_080632	118968840	118986891				Subject		Subject	Variable escape
RNF113A	NM_006978	119004544	119005576	Subject			Subject
ZBTB33	NM_006777	119387270	119389289	Subject					Subject	Subject
LAMP2	NM_002294	119565177	119603024	Subject			Subject		Subject	Subject
C1GALT1C1	NM_152692	119760064	119761021				Subject
THOC2	NM_001081550	122744786	122866872				Subject		Subject	Subject
XIAP	NM_001204401	123019512	123041031				Subject		Subject
STAG2	NM_001042749	123156477	123234447				Subject		Subject	Subject
OCRL	NM_000276	128674416	128724247				Subject		Subject	Subject
APLN	NM_017413	128782602	128788607				Escape		Variable escape	Subject
BCORL1	NM_021946	129139207	129190111	Subject					Subject
ELF4	NM_001421	129200695	129215304				Subject		Subject
AIFM1	NM_001130847	129271492	129299630				Cancer specific escape		Subject
ZNF280C	NM_017666	129338950	129394423				Subject		Variable escape
FAM45B	NR_027141	129631421	129631421	Escape
MBNL3	NM_001170701	131513693	131547537				Subject		Subject
HS6ST2	NM_001077188	131762250	132092630				Subject		Escape
GPC4	NM_001448	132436894	132548993				Subject		Variable escape	Variable escape
HPRT1	NM_000194	133594341	133634107				Subject		Subject	Variable escape
MOSPD1	NM_019556	134023190	134033463	Subject			Cancer specific escape		Subject	Variable escape
FAM127C	NM_001078173	134156147	134156489				Subject
FAM127B	NM_001134321	134185338	134186138				Subject
ZNF75D	NR_110381	134478012	134478012				Subject		Subject
DDX26B	NM_182540	134654917	134715561	Subject					Subject	Subject
MMGT1	NM_173470	135047182	135055834	Subject			Subject		Subject
FHL1	NR_027621	135293518	135293518	Subject					Variable escape
MAP7D3	NM_001173517	135301588	135333517	Subject					Subject
FGF13	NM_001139498	137715010	138286269				Subject		Variable escape
ATP11C	NM_173694	138813812	138914348		Subject		Subject		Subject	Subject
MAGEC1	NM_005462	140992858	140996619				Subject
SLITRK4	NM_001184750	142716410	142718924				Subject
FMR1	NM_001185082	146993697	147030364	Subject	Cancer specific escape		Cancer specific escape		Subject	Subject
IDS	NM_000202	148564276	148586667		Subject		Subject		Subject	Subject
TMEM185A	NM_001174092	148679670	148713263				Subject		Subject
MAMLD1	NM_001177465	149613782	149681343	Subject			Subject		Variable escape
MTMR1	NM_003828	149862003	149931202		Subject		Subject		Subject	Subject
CD99L2	NM_001184808	149937506	150067061	Subject	Subject		Subject		Subject	Subject
VMA21	NM_001017980	150565780	150573530	Subject	Subject		Subject		Subject
GABRE	NM_004961	151123172	151143097				Subject		Escape	Subject
GABRQ	NM_018558	151806656	151821744				Subject
MAGEA6	NM_175868	151869310	151870255		Subject
MAGEA2	NM_001282505	151885595	151886540		Subject
MAGEA2B	NM_153488	151885595	151886540		Subject
MAGEA12	NM_001166387	151899855	151900800		Subject				Escape
MAGEA3	NM_005362	151935221	151936166		Subject
NSDHL	NM_015922	152014868	152037660	Subject	Subject				Subject	Subject
ZNF185	NM_001178109	152083033	152139085		Subject		Subject		Variable escape	Variable escape
PNMA3	NM_013364	152225412	152226804				Subject		Variable escape
ZNF275	NM_001080485	152602137	152613231	Subject	Subject		Subject		Subject	Subject
HAUS7	NM_017518	152713335	152736045		Subject				Subject
BGN	NM_001711	152770089	152773903				Subject		Variable escape	Subject
BCAP31	NM_001139457	152966391	152989119	Subject					Subject
ABCD1	NM_000033	152990721	153009189	Subject					Subject	Variable escape
PLXNB3	NM_001163257	153031665	153044494				Escape		Escape
IDH3G	NM_174869	153051603	153059781		Cancer specific escape		Subject		Subject	Subject
PDZD4	NM_032512	153068807	153095753				Escape		Variable escape
L1CAM	NM_001143963	153128117	153141291				Escape		Subject	Escape
NAA10	NM_001256119	153195439	153200357				Subject
HCFC1	NM_005334	153214797	153236291				Subject		Variable escape	Variable escape
TMEM187	NM_003492	153247513	153248299		Cancer specific escape		Cancer specific escape		Subject	Variable escape
IRAK1	NM_001025243	153277309	153285263				Subject		Variable escape	Subject
MECP2	NM_004992	153295817	153357667		Subject		Subject		Subject	Subject
FLNA	NM_001456	153577216	153599613				Cancer specific escape		Subject	Subject
GDI1	NM_001493	153665600	153671019	Subject
PLXNA3	NM_017514	153688523	153701028	Subject					Subject	Subject
LAGE3	NM_006014	153706282	153707254	Subject
UBL4A	NM_014235	153713877	153714923	Subject	Subject				Subject
FAM3A	NM_001171132	153735141	153744096	Subject						Subject
F8	NM_019863	154065871	154114432				Subject		Subject	Subject
FUNDC2	NM_023934	154255213	154282947				Subject		Subject
VBP1	NM_003372	154444759	154467123		Subject		Subject		Subject	Subject
RAB39B	NM_171998	154490087	154493573				Subject		Subject	Subject
CLIC2	NM_001289	154507191	154563736				Cancer specific escape		Subject	Variable escape
TMLHE	NM_018196	154721195	154774937				Subject		Subject	Subject
