# Supplementary material for: The inactive X chromosome is epigenetically unstable and transcriptionally labile in breast cancer
Source: Genome Res. 2015 Apr;25(4):488–503. doi: 10.1101/gr.185926.114 (PMC4381521; doi:10.1101/gr.185926.114)
Supplement: Supplemental Material [file supp_gr.185926.114_TableS2.xlsx]

## Sheet: Feuil1
"Good quality" tumors from Shah et al, Nature, 2012	X chromosome genetic status				BRCAness status (Popova et al; 2012)	XIST expression (FPKM)	Xi-linked expression status (refer to Cotton et al, 2014)
	LOH status at XIST	LOH status for the X chromosome	Size LOH (bases)	X chr fraction with no LOH			Known to Escape from XCI	Known as subject to XCI	Known to variably escape from XCI	Status unknown	Total informatives X-linked genes
HS0903	LOH	LOH	151338980	0	no	1.65	NA	NA	NA	NA	NA
HS1020	LOH	LOH	151338980	0	no	0.77	NA	NA	NA	NA	NA
HS1022	LOH	LOH	151338980	0	no	3.52	NA	NA	NA	NA	NA
HS1258	LOH	LOH	151338980	0	no	2.4	NA	NA	NA	NA	NA
HS1260	LOH	LOH	151338980	0	no	1.3	NA	NA	NA	NA	NA
HS1262	No	No LOH	0	1	no	3.62	4	6	0	3	13
HS1313	No	No LOH	0	1	no	5.94	3	1	2	1	7
HS1315	No	Partial LOH	132721388	0.123019	brcaness	4.8	0	0	0	0	0
HS1317	No	Partial LOH	52926836	0.650276	brcaness	6.01	0	4	0	0	4
HS1341	No	No LOH	250713	0.998343	no	4.74	4	1	4	3	12
HS1379	LOH	LOH	151338980	0	brcaness	2.34	NA	NA	NA	NA	NA
HS1389	No	Partial LOH	9173649	0.939383	brcaness	3.16	1	1	0	0	2
HS1418	LOH	Partial LOH	48957397	0.676505	brcaness	2.13	3	0	1	2	6
HS1420	No	No LOH	0	1	no	5.99	2	2	4	1	9
HS1428	No	Partial LOH	52898840	0.650461	brcaness	3.03	0	7	1	1	9
HS1432	No	No LOH	0	1	no	3.84	3	2	6	4	15
HS1501	No	No LOH	0	1	no	5.08	2	4	0	5	11
HS1505	No	No LOH	0	1	no	4.38	3	2	2	2	9
HS1507	No	Partial LOH	58170308	0.615629	no	4.71	0	4	0	1	5
HS1649	No	Partial LOH	72893751	0.518341	brcaness	5.27	1	0	1	2	4
HS1651	LOH	LOH	151338980	0	no	1.79	NA	NA	NA	NA	NA
HS1655	No	No LOH	0	1	normal	5.53	5	20	8	4	37
HS1661	LOH	Partial LOH	96605631	0.361661	no	3.19	1	2	1	1	5
HS1665	No	Partial LOH	42370759	0.720027	brcaness	5.46	0	2	0	1	3
HS1667	LOH	LOH	151338980	0	brcaness	2.65	NA	NA	NA	NA	NA
HS1851	LOH	Partial LOH	112617429	0.25586	brcaness	2.42	1	1	1	0	3
HS1852	LOH	LOH	151338980	0	no	2.43	NA	NA	NA	NA	NA
HS1853	LOH	LOH	151338980	0	no	3.14	NA	NA	NA	NA	NA
HS1854	LOH	LOH	151338980	0	brcaness	2.65	NA	NA	NA	NA	NA
HS1856	LOH	LOH	151338980	0	no	1.62	NA	NA	NA	NA	NA
HS1863	LOH	Partial LOH	109391338	0.277177	no	1.69	0	1	0	2	3
HS1865	LOH	LOH	151338980	0	no	2.49	NA	NA	NA	NA	NA
HS1866	LOH	Partial LOH	91845767	0.393112	no	4.02	0	2	0	2	4
HS1867	No	No LOH	537220	0.99645	brcaness	3.58	0	1	0	1	2
HS1868	LOH	Partial LOH	93168672	0.384371	brcaness	1.38	2	2	1	2	7
HS1869	LOH	LOH	151338980	0	no	4.81	NA	NA	NA	NA	NA
HS1872	No	No LOH	0	1	brcaness	4.65	3	2	1	2	8
HS1873	No	Partial LOH	10072067	0.933447	no	4.55	2	0	0	0	2
HS1874	No	Partial LOH	96079882	0.365135	brcaness	4.78	0	0	0	0	0
HS1879	LOH	LOH	151338980	0	brcaness	2.24	NA	NA	NA	NA	NA
HS1880	No	Partial LOH	19550607	0.870816	no	4.33	4	2	2	4	12
HS2165	LOH	LOH	151338980	0	no	2.64	NA	NA	NA	NA	NA
Cotton AM, Ge B, Light N, Adoue V, Pastinen T, Brown CJ. 2013. Analysis of expressed SNPs identifies variable extents of expression from the human inactive X chromosome. Genome biology 14(11): R122.
Shah SP, Roth A, Goya R, Oloumi A, Ha G, Zhao Y, Turashvili G, Ding J, Tse K, Haffari G et al. 2012. The clonal and mutational evolution spectrum of primary triple-negative breast cancers. Nature 486(7403): 395-399.
Popova T, Manie E, Rieunier G, Caux-Moncoutier V, Tirapo C, Dubois T, Delattre O, Sigal-Zafrani B, Bollet M, Longy M et al. 2012. Ploidy and large-scale genomic instability consistently identify basal-like breast carcinomas with BRCA1/2 inactivation. Cancer research 72(21): 5454-5462.
